# Supplementary material for: New Insights Into Biomphalysin Gene Family Diversification in the Vector Snail Biomphalaria glabrata
Source: Front Immunol. 2021 Apr 1;12:635131. doi: 10.3389/fimmu.2021.635131 (PMC8047071; doi:10.3389/fimmu.2021.635131)
Supplement: Supplementary file 5 [file Table_1.xlsx]

## Sheet: Table S1
Accession number and genomic localization of biomphalysin genes family
	NCBI Reference Sequence	Transcript Number in VectorBase	Gene ID	Gene Scaffold	Genome sequence provided by VectorBase	Observation
Biomphalysin 1	XM_013214934	BGLB000137	LOC106057635	Scaffold LGUN_random_Scaffold10: 1,097,514-1,099,332	KE706421:1,097,381..1,103,979(-)	No correction
Biomphalysin 2	XM_013214935	BGLB000033	LOC106057637	Scaffold LGUN_random_Scaffold10: 1,110,269-1,112,087	KE706421:1,107,954..1,112,096(+)	No correction
Biomphalysin 3	XM_013231114	BGLB000003	LOC106071073	Scaffold LGUN_random_Scaffold3572: 21,250-23,063	KE713336:21,299..23,013(-)	new corrected and annotated sequence
Biomphalysin 4	XM_013219007	BGLB000104	LOC106060973	Scaffold LGUN_random_Scaffold1426: 112,551-113,970	KE710475:112,551..113,966(-)	new corrected and annotated sequence
Biomphalysin 5	XM_013221098	BGLB000002	LOC106062784	Scaffold LGUN_random_Scaffold16626: 3,296-5,096	APKA01093333:3,346..5,046(-)	No correction
Biomphalysin 6	XM_013228333	BGLB000004	LOC106068832	Scaffold LGUN_random_Scaffold2873: 4,232-5,972	KE712647:4,222..5,919(-)	new corrected and annotated sequence
Biomphalysin 7	XM_013229415	BGLB000119	LOC106069701	Scaffold LGUN_random_Scaffold3109: 25,502-27,320	KE712875:25,552..27,287(-)	No correction
Biomphalysin 8	XM_013240031	BGLB000016	LOC106078938	Scaffold LGUN_random_Scaffold6128: 3,895-5,710	KE715937:3,792..11,244(-)	No correction
Biomphalysin 9	XM_013233219	BGLB000044	LOC106072779	Scaffold LGUN_random_Scaffold420: 30,587-32,390	KE713971:29,482..32,370(-)	No correction
Biomphalysin 10	XM_013230470	BGLB000056	LOC106070543	Scaffold LGUN_random_Scaffold3376: 47,498-49,325	KE713141:45,715..49,382(+)	No correction
Biomphalysin 11	XM_013226922	BGLB000108	LOC106067697	Scaffold LGUN_random_Scaffold2594: 60,800-62,586	KE712378:56,287..63,350(+)	new corrected and annotated sequence
Biomphalysin 12	XM_013230412	BGLB021232-RA	LOC106070491	Scaffold LGUN_random_Scaffold3364: 26,086-27,819	KE713129:25,989..30,435(-)	No correction
Biomphalysin 13	XM_013208494	BGLB000122	LOC106053023	Scaffold LGUN_random_Scaffold9048: 7,184-8,593	KE718886:1,616..8,595(+)	new corrected and annotated sequence
Biomphalysin 14	ND	BGLB000086	ND	Scaffold LGUN_random_Scaffold4589: 18,243-20,200	KE714362:18,243..20,200(-)	new corrected and annotated sequence
Biomphalysin 15	XM_013239863	BGLB000076	LOC106078829	Scaffold LGUN_random_Scaffold6076: 1,894-3,685	KE715881:1,710..9,333(-)	No correction
Biomphalysin 16	ND	BGLB000125-RA	ND	Scaffold LGUN_random_Scaffold579: 167,600-169,407	KE715581:167,600..169,407(+)	No correction
Biomphalysin 17	XM_013210655	BGLB000064	LOC106054676	Scaffold LG21_random_Scaffold2814: 29,800-31,635	KE720357:29,777..32,145(-)	No correction
Biomphalysin 18	XM_013239417	BGLB000010	LOC106078525	Scaffold LGUN_random_Scaffold5980: 10,564-12,385	KE715779:9,352..12,842(+)	No correction
Biomphalysin 19	XM_013234864	BGLB000001-RA	LOC106074136	Scaffold LGUN_random_Scaffold4811: 4,500-6,598	KE714591:3,910..8,056(-)	No correction
Biomphalysin 20	XM_013225040	BGLB000202	LOC106066073	Scaffold LGUN_random_Scaffold2201: 49,905-51,652	KE711994:49,489..51,698(+)	new corrected and annotated sequence
Biomphalysin 21	XM_013225041	BGLB000109	LOC106066074	Scaffold LGUN_random_Scaffold2201: 64,436-66,400	KE711994:64,518..67,242(-)	new corrected and annotated sequence
Biomphalysin 22	XM_013226920	BGLB028593-RA	LOC106067696	Scaffold LGUN_random_Scaffold2594: 38,126-39,859	KE712378:38,025..41,845(-)	No correction
Biomphalysin 23	XM_013208685	BGLB021098-RA	LOC106053191	Scaffold LGUN_random_Scaffold92:263,008-261,314	KE719041:261,306..263,009(-)	No correction
ND : No Determined
