# Supplementary material for: New Insights Into Biomphalysin Gene Family Diversification in the Vector Snail Biomphalaria glabrata
Source: Front Immunol. 2021 Apr 1;12:635131. doi: 10.3389/fimmu.2021.635131 (PMC8047071; doi:10.3389/fimmu.2021.635131)
Supplement: Supplementary file 6 [file Table_2.xlsx]

## Sheet: Table S2
Primers used to amplify by PCR complete cDNAs of each biomphalysin gene and to determine their respective sequences
		Forward Primers (cDNA start)	Reverse Primers (cDNA end)	Forward Primers (internal primer)	Forward Primers (internal primer)	Reverse Primers (internal primer)
Biomphalysin name	Transcript Number in VectorBase	Synthesized by ®Eurogentec Belgium Sepop Desalted		Synthesized by ®Eurogentec Belgium Sepop Desalted
Biomphalysin 1	BGLB000137	ATGTTTTTACAAATCTTTGTGGCTGTC	TTAGACTTTCACTTCTGTGACTGGAA	CGTAAGTAGCTGTATGGGACGAAAG	GCCTCTGTCAAGGGGAAAGCTTCTT	TCTTGGCCATCCAGTATCTGACCTGTAC
Biomphalysin 2	BGLB000033	ATGTTAGTGCAATTTTTGTTTGCTGC	CTAGACTTTCACTTCAGTGACTGGAATC	CGTAAGTAGCTGTATGGGACGAAAG	GCATCAGTCAGCGGAAAGGCTTC	TCTTGGCCATCCAGTATCTGACCTGTAC
Biomphalysin 3	BGLB000003	ATGATTTTGCACATCTTTGTGGCCG	TTATCTCGAAACTTTCACTTCTGTGACAG	GATGCTGTACATTACCAGCAAAAGAG	TTGAGTATGCGTCAGTAAGCGGAA	TCTTCTCGTCCATGACTAACTCTTT
Biomphalysin 4	BGLB000104	ATGCTTTATCAAATCGTTGTGGTTG	TTAGACTTTAATGTTACTGACTGGAATTCTGAT	TTCGGTGCTGCTCACCAGCAGCCAAACCTC	GATGTTTTTGGAATAGCCAGATCGG	ACTTTTCTCGTCCATTTCTAGAGG
Biomphalysin 5	BGLB000002	ATGCTTTTACAAATCTATGGGGCAGT	CTAGACGCTTGTAATCGGAATCTGAAAAG	TTCTGACTGGAATTTATGAAGCTGAT	CAGGATTCACCAAAACTCTTGGGCCAG	ACTTTTCTCGTCCATTTCTAGAGG
Biomphalysin 6	BGLB000004	ATGCTTTATCAAATCTTTGTGGTTGTCT	CTAGACTTTAATGTTACTGACTGGAATCTGAATA	GGTTGGTCTATGCTCATGTCCAGGT	TTCACCAAAACATCTTCAATTACTCTTGGGC	ACTAATGTAACCAGAACTTGATATGTA
Biomphalysin 7	BGLB000119	ATGCTTTTGCAAATCTTAGTTGCTG	CTAGACTTTAACATTTCTGACTGGAATCTG	AGGGTTTTGCTATTGTCCAGACGG	TCACCAAAACATCTAAGATTGAACTAGGA	TGTAAGGTGACCATATGTCTCTTGAT
Biomphalysin 8	BGLB000016	ATGGTGCTAGTGCATGCCGTCG	CTAGTTGACAGGTATAACGCTTACAACGACA	GCTCATGTCCACGTGGTTTCTTTG	GAGAACTCCTTTTCAACAACAAATGA	TAAGGTACCCTGGACTGCTAGCGCTAGA
Biomphalysin 9	BGLB000044	ATGCTAAAAGCACTACTCTTGGC	TTAAACTAAATAGGAAATGTTGACCGGAA	TTCAATGTTGGACCAGATTGAACCAC	GGAAGAAACGGCCAAGACACCAATTAC	GATATCCTGGACTACCACCAGTTCTCTTT
Biomphalysin 10	BGLB000056	ATGGTTTTGCAACTCATTGTTTTTT	TTAGGCAGATTTGTTCTCGACATAA	GGTACTGGGTTATGTTCATGTAGA	GTTCCCTCAAAGCTCTCTATCATCGACA	ATCTAGATTTCGTCCCTGTGATCTCT
Biomphalysin 11	BGLB000108	ATGATGTTCGTCAAGGTCTGGGTCGC	TTAAGAGGATTCTTGATTCGCTGGAAGAA	AGTAGGTCAGGTTTGTATTCTTG	ACACCTAGCGAAAGCCTCAAGAACCTTG	GTTCTTTCCCGACTTGGAACGCTG
Biomphalysin 12	BGLB021232-RA	ATGTTTGTCCTCAAGTTCGGTGTCC	TTATGAGGAGTTTTGATTCACTGGACC	TAGTCAGGACATAAATTTTAACGA	TTTGGTTTTAAAGAGACAGGCAAAG	GCAATTAGCCCATGCGTTATATTTATAATA
Biomphalysin 13	BGLB000122	ATGTTGCTTTTAAATGTATGTGTCAGTCTG	CTAATTAGACTCAGGTTTCACTGGAAAT	ATGTTGAGATCATTGAGTTTAATTCGAAT	CCAAGCATCGGAGACCTTTAGAACAGCT	TTTACAACAATACAGTTTATCTATAC
Biomphalysin 14	BGLB000086	ATGTTGCTTTTGAGTTTATGTGTCTG	CTAATTAGACTCAGGTTTCACTGGAAAT	TTATATTAAGGACATCGACTTCAGTTCG	AGCATTTGATTATTCGAGCTCGT	TTTACAACAATACAGTTTATCTATAC
Biomphalysin 15	BGLB000076	ATGAAGTTATTTTTATTCATCTGTGTCAGTGT	TCAATTGGAGTCTGGATCAAATGGG	ACGTCTATAACATAAACTTTATTAGG	GTATACGGTTATGGTGGGTAAGA	GCTTATAGACAAGGATCGATACAAACCA
Biomphalysin 16	BGLB000125-RA	ATGAGGTTATTCTTATTCTTCTGTGTCAGTG	TCAAATGGAGTTGGGATCAACTGGG	TTCAAAACATTAACTTTATTACG	GTTTACAGTTTTGGTTGGTAAA	GCTTATAGACAAGGATCGATACAAACCA
Biomphalysin 17	BGLB000064	ATGCATTTCTTGAAGGCATGTGCCA	TTAAGTGGTGTTTGGATTTAATAGAATAGA	AGGTATTTTTTCTTGCAACGAGGACTAC	CAACTTTCGAGTATACATCTTCAAC	GTTTGGACTTCCTGTAGATGATCG
Biomphalysin 18	BGLB000010	ATGATGTTCTTCAAAGTCTGTATCAC	CTAATTAAAATCTGGATTCAACGGAATAG	AGTTACAGTGGTATATTTACCTGTAACAC	ATCAGATACTGACACATCAACCGAAG	AATACCAGGGCCAGCCTGAAGATGATCGC
Biomphalysin 19	BGLB000001-RA	ATGATGCTGTTCTCAAAGCTTTG	TTAAGAAGAGTCTGGGTCATTTAAAATA	TGTGTTAAGCCTTCAAATCATCCACA	TTTGCAAAGTATAAGGTCTTTTTGAG	TCATTTTGTGATCTCTGCAAACCAT
Biomphalysin 20	BGLB000202	ATGCTGTTTTCAAAACTCTGTGTCACTGTG	CTAAGAAGAGACTGGGTCATTAAAAATA	TGTATTAAGCCTTCGAATCACCCAGAC	GGGGAGGGTAAAAAAGTATTGA	CGTCCCCATCGGTATATCTTGAA
Biomphalysin 21	BGLB000109	ATGATGCTGTTCTCAAAGTTGTGTG	CTAAGAAGAATAGTCTAGGTCTTTTAGAATAGG	TAACTGTGATTCCTTGCGATGTTTAGA	GAATTGATCATTACTGGAAACAACG	ATTCCTGAATCACTAGATGTTGTC
Biomphalysin 22	BGLB028593-RA	ATGTTGTTCTTGAAGTTCTGTTTTATTAT	CTATGTACCGTCTGTAGTGATTGGAATTTGTTCTA	CATATGGAAGAAGAGTTGAAAATACA	CAACAACCAATCAAAAACAACATTCC	AGTAGTTCCGTCCGAATTTACCGTTGTA
Biomphalysin 23	BGLB021098-RA	ATGACCAACATGCTGTTGTCTAAGCTCC	TTAATCCGCGAGAGTAGGTTTTATTTCAGAA	AAGGACGAAGAAGAAGACAGAAGTT	TGAAGACAGCAATATGAAATCTGTTTTG	TGCCGTTTAGCATTCTAGTGGGTTTAA
Primers used to evaluate biomphalysin genes expression in tissues
Annotation	Forward Primers	Reverse Primers
	Synthesized by ®Eurogentec Belgium Sepop Desalted
Biomphalysin 1	GAACTGGGCAGACGACGCTCTTAGT	CTACTTACGTCAATATCTTGACAGGTT
Biomphalysin 2	GACGTGAACTGGGCAGACGACCCTCT	CTACTTACGTCAATATCTTGACAGGTT
Biomphalysin 3	TTGTTTCCAACTGGGGGGACGAT	TACCCTGTCGACTCATACAGCTACTTATA
Biomphalysin 4	CATGTAGACTGGGACGATGACCCAATC	CCCTTCTCACTGATGCAATTTGTTATATC
Biomphalysin 5	TAGACAGATTTGACGTAGACTGGAATG	CAATGGATGTATCAATTTCTTTACAGTTTCCG
Biomphalysin 6	TAGAACTACCGTGCCCTACA	CAGCTTGCCAGTCAAACTAAAC
Biomphalysin 7	GTACAGACATGACAAATACTCGGA	ATAGCAAAACCCTTTTTGTCTCATACAAGCGGTTGT
Biomphalysin 8	CAAATACATCAACGGGTTCGTCAGAGG	GTGTCTACGTTTTGACAGCTTCCATAAGTTATC
Biomphalysin 9	GAAGGACTCTCGACGTGTCAACATTATATTAGA	CCTCAGTGTAACAAGATTTATAGTGACGT
Biomphalysin 10	GATGAGGTCGATTATTACATCAGAGGC	ACACGATGATATATCTTCATCATAACAATCAG
Biomphalysin 11	GGGCTAGAAAGAAGCGATGTCCATAAGG	AATCAATGTAATGGCTATAACAGTCGCCGTA
Biomphalysin 12	TTCTATATAAATGGTCTGAGCAGAAACGAGTACAAG	AATAAACCGTTCTCGTTAAAATTTATGTCCTG
Biomphalysin 13	GCTGGTCAGTCTAAATGCGATGAGG	GAATTAAACTCAATGATCTCAACATAACAATGA
Biomphalysin 14	TCTGGTCAGTCTAAATGCGATGAGG	CTCGAACTGAAGTCGATGTCCTTAATATAACAGT
Biomphalysin 15	GGACTATCTGTATGCAAAGAATCTCAATA	CAAACCTAATAAAGTTTATGTTATAGACGTAGCAA
Biomphalysin 16	GCTGGACAATCTGCATGCAAAGAATCTA	CGTAATAAAGTTAATGTTTTGAACGTAGCA
Biomphalysin 17	ACAAGGACTAGATAGAAACGATTTGAAAA	TCTCCTTGACATAGCATTTCTCATAGTAGAAAG
Biomphalysin 18	GAGGTCTACAAAGAAGCGATCAATTATGG	ATCAATGTTCTTAGCATAACAGTCACCGT
Biomphalysin 19	AACGGGTTGCAAAGAGATCATCTTCAACA	AAAGGTTATATTCTGAGCATAACAATCGCC
Biomphalysin 20	TCTCGAACAAAACGACGGACTTCATCTTAT	AGAAAAGACACCCTGTGTATTGAAGTTTATA
Biomphalysin 21	AGTACTGAAAATTTTGACGGACTTCATCTTT	ACTTGCTTATTGAAGTTCAGATTCTGAAAA
Biomphalysin 22	GCTGGTCAATCCATATGTCACCGTG	GGGAGGATAAATACCAATCTTGGC
Biomphalysin 23	CCACCAAGTATTATGTAAGGATTATGAC	CGCAGGCTTACAACATCTGCCGT
Myoglobin	GATGTTCGCCAATGTTCCC	AGCGATCAAGTTTCCCCAG
Primers in QPCR experiment
Annotation	Forward Primers	Reverse Primers
	Synthesized by ®Eurogentec Belgium Sepop Desalted
Biomphalysin 2	TGGCTCTCAGTCTCTGGGA	CATTACATTTAGATTGCCCAGG
Biomphalysin 4	GGTGACTCATGGGAAGC	TTCAGTTCTCCAGAGTCAATAG
Biomphalysin 20	AGTCAAGGGTGATTACCTGC	CTCCTAACATCCAACCCT
Biomphalysin 21	ATTTATTTAGCAAGGTGCAGATG	GCCGTATATGGAATCGTAGTT
S19	TTCTGTTGCTCGCCAC	CCTGTATTTGCATCCTGTT
