# Supplementary material for: New Insights Into Biomphalysin Gene Family Diversification in the Vector Snail Biomphalaria glabrata
Source: Front Immunol. 2021 Apr 1;12:635131. doi: 10.3389/fimmu.2021.635131 (PMC8047071; doi:10.3389/fimmu.2021.635131)
Supplement: Supplementary file 7 [file Table_3.xlsx]

## Sheet: Table S3
	Nucleotide sequence identity between the biomphalysin cDNAs
	B1	B2	B3	B4	B5	B6	B7	B8	B9	B10	B11	B12	B13	B14	B15	B16	B17	B18	B19	B20	B21	B22	B23
Biomphalysin 1	-	94.71	86.39	78.13	78.54	76.66	77.66	61.6	48.29	56.45	55.15	54.19	54.56	54.87	56.18	55.4	55.34	52.36	50.57	47.27	49.02	46.78	47.88
Biomphalysin 2		-	87.2	78.71	79.07	77.43	78.42	61.9	48.29	56.63	54.97	54.37	54.2	55.22	56.3	55.52	55.28	52.42	50.03	47.15	48.31	46.19	47.39
Biomphalysin 3			-	75.04	75.66	74.49	75.33	61.01	48.23	56.28	54.89	52.8	53.58	54.13	55.38	54.84	54.79	51.1	50.51	47.1	48.02	46.91	47.76
Biomphalysin 4				-	80.13	83.66	80.16	60.73	49.7	55.98	54.99	53.01	53.62	53.99	54.94	54.52	54.05	51.13	49.94	46.64	48.93	46.64	46.58
Biomphalysin 5					-	87.64	83.07	62.1	49.15	55.64	55.08	53.02	53.51	54.44	56.43	55.22	54.01	52.5	50.58	47.62	48.53	47.29	47.3
Biomphalysin 6						-	82.36	61.57	48.19	56.07	53.98	52.66	52.9	53.47	55.76	54.56	53.59	51.6	50.57	47.32	48.6	47.72	47.35
Biomphalysin 7							-	61.19	48.53	55.06	55.5	53.35	52.93	53.67	56.54	55.7	53.91	51.22	50.57	47.76	49.14	48.27	47.57
Biomphalysin 8								-	47.77	56.28	54.1	53.41	52.8	53.73	54.22	53.44	54.21	51.23	49.43	47.32	48	46.85	47.32
Biomphalysin 9									-	50.48	47.21	48.68	47.86	48.67	49.34	49.58	48.73	47.71	46.86	44.72	45.23	44.86	43.15
Biomphalysin 10										-	55.93	56.43	56.29	56.51	58.48	58.3	57.71	54.49	52.63	49.54	51.71	49.79	48.9
Biomphalysin 11											-	70.54	72.52	71.68	71.35	71.11	70.59	65.92	58.23	55.46	58.97	54.2	54.39
Biomphalysin 12												-	71.44	70.78	71.04	71.5	70.84	65.28	57.23	53.5	59.95	55.58	56.03
Biomphalysin 13													-	92.21	73.64	74.05	72.5	68.2	58.65	54.74	59.87	55.09	55.21
Biomphalysin 14														-	73.43	73.95	72.53	68.39	59.07	55.58	59.7	54.8	55.33
Biomphalysin 15															-	94.41	74.52	67.19	60.17	55.56	60.86	55.7	56.61
Biomphalysin 16																-	75.16	67.07	60.29	56.22	61.39	56.17	56.55
Biomphalysin 17																	-	66.72	59.42	55.58	60.98	56.26	56.53
Biomphalysin 18																		-	58.08	52.9	58.53	53.98	53.1
Biomphalysin 19																			-	75.43	64.99	53.05	53.19
Biomphalysin 20																				-	60.68	51.3	51.3
Biomphalysin 21																					-	55.26	54.82
Biomphalysin 22																						-	56.61
Biomphalysin 23																							-
		Nucleotide sequence identity score
