# Supplementary material for: New Insights Into Biomphalysin Gene Family Diversification in the Vector Snail Biomphalaria glabrata
Source: Front Immunol. 2021 Apr 1;12:635131. doi: 10.3389/fimmu.2021.635131 (PMC8047071; doi:10.3389/fimmu.2021.635131)
Supplement: Supplementary file 9 [file Table_5.xlsx]

## Sheet: Table S5
	Structural sequence similarity between all biomphlaysins proteins and aerolysin toxin
	B1	B2	B3	B4	B5	B6	B7	B8	B9	B10	B11	B12	B13	B14	B15	B16	B17	B18	B19	B20	B21	B22	B23	Aerolysin
Biomphalysin 1		0.717	0.696	0.724	0.678	0.738	0.724	0.66	0.667	0.696	0.771	0.713	0.715	0.713	0.684	0.738	0.684	0.727	0.751	0.698	0.741	0.643	0.713	0.694
Biomphalysin 2	97.66		0.66	0.682	0.646	0.669	0.694	0.63	0.629	0.63	0.69	0.639	0.67	0.666	0.666	0.674	0.627	0.678	0.668	0.65	0.673	0.646	0.69	0.686
Biomphalysin 3	89.43	89.96		0.737	0.714	0.732	0.744	0.665	0.695	0.668	0.704	0.703	0.714	0.715	0.725	0.675	0.659	0.724	0.689	0.723	0.743	0.687	0.744	0.712
Biomphalysin 4	83.81	84.17	81.04		0.724	0.769	0.788	0.653	0.71	0.666	0.719	0.698	0.777	0.775	0.773	0.703	0.659	0.813	0.707	0.729	0.744	0.673	0.774	0.773
Biomphalysin 5	83.06	83.96	78.49	82.37		0.78	0.752	0.663	0.711	0.646	0.706	0.664	0.735	0.729	0.741	0.703	0.705	0.738	0.684	0.725	0.715	0.647	0.765	0.736
Biomphalysin 6	81.26	82.52	79.39	83.45	87.57		0.799	0.681	0.723	0.673	0.73	0.711	0.773	0.763	0.741	0.731	0.697	0.785	0.733	0.74	0.755	0.645	0.775	0.763
Biomphalysin 7	83.42	83.96	80.47	83.99	84.68	84.32		0.702	0.738	0.663	0.742	0.704	0.803	0.786	0.773	0.712	0.675	0.816	0.723	0.748	0.754	0.698	0.81	0.778
Biomphalysin 8	69.11	69.82	67.32	67.32	67.38	67.5	68.21		0.652	0.613	0.678	0.639	0.676	0.676	0.653	0.656	0.695	0.666	0.661	0.669	0.682	0.666	0.678	0.644
Biomphalysin 9	50.89	51.43	51.15	52.41	51.07	51.26	51.96	49.47		0.635	0.682	0.672	0.751	0.777	0.768	0.689	0.703	0.747	0.688	0.754	0.713	0.64	0.758	0.716
Biomphalysin 10	58.01	58.71	57.52	58.25	58.52	59.57	58.52	58.84	56.25		0.681	0.698	0.661	0.661	0.692	0.641	0.622	0.681	0.638	0.642	0.656	0.639	0.685	0.659
Biomphalysin 11	59.89	59.54	58.36	60.07	57.97	58.52	59.72	58.84	48.06	59.41		0.713	0.709	0.708	0.696	0.732	0.699	0.707	0.736	0.664	0.734	0.639	0.707	0.683
Biomphalysin 12	58.77	58.6	57.07	59.3	56.67	57.37	58.6	57.62	48.68	58.46	75.62		0.702	0.72	0.664	0.664	0.655	0.683	0.714	0.667	0.703	0.618	0.683	0.662
Biomphalysin 13	56.48	55.97	55.35	55.29	54.1	54.61	55.97	55.97	45.81	56.18	73.07	70.67		0.816	0.792	0.701	0.668	0.793	0.718	0.743	0.765	0.684	0.78	0.763
Biomphalysin 14	60.04	59.51	58.84	60.39	57.75	57.75	60.74	59.58	48.68	58.64	75.22	73.45	88.26		0.811	0.705	0.687	0.79	0.738	0.743	0.745	0.671	0.759	0.748
Biomphalysin 15	59.37	59.19	58.36	59.19	58.32	59.86	59.72	59.58	51.15	60.91	75.8	73.24	75.99	79.26		0.698	0.657	0.79	0.694	0.769	0.73	0.674	0.784	0.749
Biomphalysin 16	59.72	59.54	59.06	59.89	58.84	60.21	60.6	59.75	51.32	61.26	74.56	73.42	76.17	79.43	93.23		0.671	0.71	0.696	0.691	0.697	0.614	0.688	0.678
Biomphalysin 17	61.09	61.09	60.25	60.56	47.64	59.51	61.27	58.35	51.85	61.78	74.69	73.63	74.44	78.07	78.37	78.72		0.669	0.668	0.701	0.659	0.628	0.668	0.637
Biomphalysin 18	55.81	55.28	54.82	55.11	54.58	55.28	55.46	56.94	46.56	58.12	70.77	69.01	69.59	74	73.02	72.66	71.81		0.705	0.741	0.734	0.662	0.789	0.756
Biomphalysin 19	50.97	50.97	50.52	51.75	50.09	50.26	49.74	50.53	48.23	54.37	61.02	57.32	59.04	61.52	63.65	64.18	63.3	61.13		0.687	0.726	0.621	0.7	0.685
Biomphalysin 20	43.86	43.68	43.11	45.01	43.51	44.54	44.21	44.11	42.56	46.79	54.02	49.65	52.9	54.66	53.6	54.48	54.13	51.31	69.03		0.739	0.656	0.765	0.727
Biomphalysin 21	49.65	49.48	47.92	47.83	48.26	48.43	48.09	49.83	44.68	52.33	58.19	59.76	57.22	60.77	61.54	61.89	61.3	59.34	63.91	53.05		0.678	0.721	0.708
Biomphalysin 22	47.12	47.82	46.61	49.3	47.64	49.74	49.56	47.29	43.33	46.7	52.1	54.12	50.6	53.6	52.81	52.28	54.13	49.91	48.76	43.39	49.83		0.687	0.651
Biomphalysin 23	47.9	48.25	47.13	48.34	47.4	49.21	49.3	48.25	43.11	48.08	52.81	53.86	53.07	56.51	54.58	55.11	55.63	52.98	49.03	43.56	49.39	55.16		0.795
Aerolysin	29	29.53	29.02	27.19	27.34	28.42	29	27.77	30.22	27.74	30.07	28.85	26.36	29.82	27.72	27.54	29.12	28.25	27.77	25.92	27.48	23.64	26.64
		Protein sequence similarity score
		TM-score
