# Supplementary material for: New Insights Into Biomphalysin Gene Family Diversification in the Vector Snail Biomphalaria glabrata
Source: Front Immunol. 2021 Apr 1;12:635131. doi: 10.3389/fimmu.2021.635131 (PMC8047071; doi:10.3389/fimmu.2021.635131)
Supplement: Supplementary file 10 [file Table_6.xlsx]

## Sheet: Table S6
		Full-length biomphalysins			Large lobe			Small lobe
		C-score	TM_score	PDB_Hit	C-score	TM_score	PDB_Hit	C-score	TM_score	PDB_Hit
	Biomphalysin 1	-0.31	0.72	1z52	1.2	0.949	1z52	-4.14	0.45	NS
	Biomphalysin 2	-0.39	0.72	1z52	1.26	0.958	1z52	-2.37	0.793	2ok5
	Biomphalysin 3	-0.19	0.705	1z52	1.34	0.956	1pre	-4.09	0.825	3jbm
	Biomphalysin 4	-0.17	0.719	1z52	1.11	0.93	1z52	-2.26	0.792	2ok5
	Biomphalysin 5	-0.11	0.924	3cm9	1.06	0.938	1z52	-3.63	0.872	6a8x
	Biomphalysin 6	-0.03	0.741	1z52	1.31	0.95	1z52	-2.48	0.773	2xwb
	Biomphalysin 7	-0.27	0.722	1z52	1.16	0.951	1z52	-4.65	0.474	NS
	Biomphalysin 8	-0.09	0.725	1z52	1.08	0.929	1z52	-3.41	0.834	3jbm
	Biomphalysin 9	-0.3	0.724	1z52	0.95	0.926	1z52	-3.6	0.771	2ok5
	Biomphalysin 10	-1	0.727	1z52	0.84	0.923	1z52	-4.52	0.449	NS
	Biomphalysin 11	-0.4	0.704	1z52	1.1	0.938	1z52	-3	0.725	2ok5
	Biomphalysin 12	-0.23	0.72	1z52	1.02	0.939	3c0o	-2.72	0.757	2xwb
	Biomphalysin 13	1z52	0.908	3cm9	0.87	0.929	1pre	-2.85	0.786	2ok5
	Biomphalysin 14	-1.07	0.76	1pre	0.9	0.919	1z52	-3.23	0.71	2ok5
	Biomphalysin 15	-0.62	0.662	1z52	0.97	0.928	1z52	-4.14	0.47	2xwb
	Biomphalysin 16	-1.23	0.71	1z52	0.95	0.91	1z52	-2.14	0.773	2ok5
	Biomphalysin 17	-0.11	0.959	6m3Y	-0.01	0.893	1z52	-3.95	0.675	2ok5
	Biomphalysin 18	-0.3	0.924	3cm9	0.74	0.912	1z52	-2.95	0.757	2ok5
	Biomphalysin 19	-0.39	0.72	1z52	1.11	0.933	1z52	-2.22	0.776	2ok5
	Biomphalysin 20	-0.83	0.716	1z52	1.15	0.965	1z52	-2.54	0.708	4c0t
	Biomphalysin 21	-1.19	0.708	1z52	0.87	0.936	1z52	-3.19	0.776	2ok5
	Biomphalysin 22	-0.12	0.972	6m3Y	1.29	0.951	1z52	-4.15	0.531	2xwb
	Biomphalysin 23	-0.08	0.722	1z52	0.92	0.937	1z52	-4.3	0.473	NS
	Mean		0.765739			0.934783			0.693478
	1z52	Proaerolysin Mutant W373L
	3cm9	Human SIgA2
	2ok5	Human Complement factor B
	3jbm	virus-like particle
	6a8x	Apo form cyclase
	2xwb	Complement C3b in complex with Factors B and D
	4c0t	PKh Kinase Domain
	3c0o	Proaerolysin mutant Y221G complexed with mannose-6-phosphate
	6m3Y	pilus adhesin
	1pre	Proaerolysin
