# Supplementary material for: New Insights Into Biomphalysin Gene Family Diversification in the Vector Snail Biomphalaria glabrata
Source: Front Immunol. 2021 Apr 1;12:635131. doi: 10.3389/fimmu.2021.635131 (PMC8047071; doi:10.3389/fimmu.2021.635131)
Supplement: Supplementary file 11 [file Table_7.xlsx]

## Sheet: Table S7
Biomphalysin	Number of motifs
Biomphalysin_1_upstream genome	376
Biomphalysin_2_upstream genome	644
Biomphalysin_3_upstream genome	317
Biomphalysin_4_upstream genome	684
Biomphalysin_5_upstream genome	497
Biomphalysin_6_upstream genome	496
Biomphalysin_7_upstream genome	521
Biomphalysin_8_upstream genome	1957
Biomphalysin_9_upstream genome	517
Biomphalysin_10_upstream genome	516
Biomphalysin_11_upstream genome	427
Biomphalysin_12_upstream genome	401
Biomphalysin_13_upstream genome	585
Biomphalysin_14_upstream genome	412
Biomphalysin_15_upstream genome	413
Biomphalysin_16_upstream genome	468
Biomphalysin_17_upstream genome	493
Biomphalysin_18_upstream genome	527
Biomphalysin_19_upstream genome	428
Biomphalysin_20_upstream genome	2049
Biomphalysin_21_upstream genome	302
Biomphalysin_22_upstream genome	347
Biomphalysin_23_upstream genome	419
