# Supplementary material for: New Insights Into Biomphalysin Gene Family Diversification in the Vector Snail Biomphalaria glabrata
Source: Front Immunol. 2021 Apr 1;12:635131. doi: 10.3389/fimmu.2021.635131 (PMC8047071; doi:10.3389/fimmu.2021.635131)
Supplement: Supplementary file 12 [file Table_8.xlsx]

## Sheet: Table S8
seq	TTGTTT	TATAAA	lbl	TAATTA	AACTTT	Arid3a	Sox5	CG4328-RA	ftz	CG18599	CG15696-RA	slou	YHP1	Pdx1	CTTTGT	Dbx	Zfp281_1	CTTTAAR	Vsx1	Awh	C15	CG11294	CG32105	CG32532	E5	HGTX	Lim1	Lim3	abd-A	al	en	hbn	lab	otp	pb	repo	unpg	zen2	H2.0	PHDP	Homeobox class	Zfp740_1	CTTTGA	TGTTTGY	bZIP CREB/G-box-like subclass	achi	hth	vis	GATA12
Biomphalysin_1_upstream region	6	4	2	2	3	4	3	2	0	0	0	0	0	0	1	1	7	1	0	0	0	0	0	0	0	0	0	0	0	0	0	0	0	0	0	0	0	0	0	0	3	7	1	0	0	0	0	0	0
Biomphalysin_2_upstream region	3	2	2	2	4	2	2	4	0	1	1	1	6	5	4	1	0	1	0	0	0	0	0	0	0	0	0	0	0	0	0	0	0	0	0	0	0	0	0	0	2	0	0	0	1	0	0	0	0
Biomphalysin_3_upstream region	2	2	0	0	3	0	1	3	1	0	0	0	0	1	1	3	0	1	0	0	0	0	0	0	0	0	0	0	0	0	0	0	0	0	0	0	0	0	0	0	3	0	1	0	0	2	2	2	0
Biomphalysin_4_upstream region	7	3	8	8	3	0	1	1	7	6	5	5	1	3	0	1	4	3	5	5	5	5	5	5	5	5	5	5	5	5	5	5	5	5	5	5	5	5	5	5	2	4	0	0	0	0	0	0	0
Biomphalysin_5_upstream region	4	4	0	0	2	3	4	1	0	0	1	1	2	0	3	0	0	1	0	0	0	0	0	0	0	0	0	0	0	0	0	0	0	0	0	0	0	0	0	0	0	0	1	2	1	1	1	1	0
Biomphalysin_6_upstream region	4	4	0	0	2	3	4	1	0	0	1	1	2	0	3	0	0	1	0	0	0	0	0	0	0	0	0	0	0	0	0	0	0	0	0	0	0	0	0	0	0	0	1	2	1	1	1	1	0
Biomphalysin_7_upstream region	3	8	0	0	3	1	5	3	2	0	0	0	2	0	2	2	3	4	0	0	0	0	0	0	0	0	0	0	0	0	0	0	0	0	0	0	0	0	0	0	2	1	1	0	1	5	5	5	0
Biomphalysin_8_upstream region	1	5	2	2	1	0	2	1	0	1	1	1	3	3	0	1	0	1	1	0	0	0	0	0	0	0	0	0	0	0	0	0	0	0	0	0	0	0	0	0	2	0	1	1	0	1	1	1	6
Biomphalysin_9_upstream region	4	2	2	2	0	2	1	2	3	2	3	3	1	3	3	2	6	0	2	2	2	2	2	2	2	2	2	2	2	2	2	2	2	2	2	2	2	2	2	2	0	2	3	2	0	0	0	0	2
Biomphalysin_10_upstream region	1	5	6	6	3	2	1	4	1	2	3	3	5	2	0	3	0	0	1	1	1	1	1	1	1	1	1	1	1	1	1	1	1	1	1	1	1	1	1	1	1	0	1	0	1	1	1	1	0
Biomphalysin_11_upstream region	5	2	6	6	4	6	1	1	3	6	2	2	1	9	2	1	2	1	2	2	2	2	2	2	2	2	2	2	2	2	2	2	2	2	2	2	2	2	2	2	1	3	2	1	0	2	2	2	0
Biomphalysin_12_upstream region	8	8	0	0	5	2	2	2	0	0	0	0	0	0	4	1	0	2	0	0	0	0	0	0	0	0	0	0	0	0	0	0	0	0	0	0	0	0	0	0	2	0	1	0	0	1	1	1	0
Biomphalysin_13_upstream region	5	1	8	8	1	5	2	5	6	6	7	7	2	2	3	4	4	1	5	5	5	5	5	5	5	5	5	5	5	5	5	5	5	5	5	5	5	5	5	5	1	4	1	2	1	0	0	0	0
Biomphalysin_14_upstream region	6	4	6	6	2	0	2	1	4	4	4	4	2	0	1	1	0	4	4	4	4	4	4	4	4	4	4	4	4	4	4	4	4	4	4	4	4	4	4	4	3	0	1	8	0	2	2	2	0
Biomphalysin_15_upstream region	9	6	8	8	4	2	0	1	2	3	2	2	2	2	2	1	0	1	2	2	2	2	2	2	2	2	2	2	2	2	2	2	2	2	2	2	2	2	2	2	2	0	3	1	0	0	0	0	0
Biomphalysin_16_upstream region	2	4	0	0	3	1	2	2	1	0	0	0	1	0	2	1	4	1	0	0	0	0	0	0	0	0	0	0	0	0	0	0	0	0	0	0	0	0	0	0	2	5	0	0	15	1	1	1	0
Biomphalysin_17_upstream region	8	4	8	8	4	3	4	5	4	4	3	3	3	2	0	4	0	3	2	2	2	2	2	2	2	2	2	2	2	2	2	2	2	2	2	2	2	2	2	2	1	0	1	4	0	0	0	0	0
Biomphalysin_18_upstream region	6	4	8	8	5	3	0	0	4	3	3	3	1	3	0	0	0	0	3	3	3	3	3	3	3	3	3	3	3	3	3	3	3	3	3	3	3	3	3	3	0	0	2	1	0	0	0	0	2
Biomphalysin_19_upstream region	4	3	4	4	3	3	5	1	3	3	2	2	1	1	1	1	0	1	2	2	2	2	2	2	2	2	2	2	2	2	2	2	2	2	2	2	2	2	2	2	0	0	1	2	0	1	1	1	0
Biomphalysin_20_upstream region	2	1	0	0	1	0	3	2	0	0	1	1	1	0	0	2	0	2	0	0	0	0	0	0	0	0	0	0	0	0	0	0	0	0	0	0	0	0	0	0	0	0	0	0	0	0	0	0	0
Biomphalysin_21_upstream region	5	5	2	2	2	7	1	1	3	2	2	2	1	0	2	1	0	0	2	2	2	2	2	2	2	2	2	2	2	2	2	2	2	2	2	2	2	2	2	2	1	0	2	0	0	2	2	2	8
Biomphalysin_22_upstream region	3	0	0	0	0	2	2	2	0	0	1	1	1	0	1	2	0	1	0	0	0	0	0	0	0	0	0	0	0	0	0	0	0	0	0	0	0	0	0	0	0	0	1	0	2	0	0	0	4
Biomphalysin_23_upstream region	1	4	0	0	3	2	2	2	1	0	0	0	0	1	1	1	2	1	0	0	0	0	0	0	0	0	0	0	0	0	0	0	0	0	0	0	0	0	0	0	0	0	1	0	1	2	2	2	0
	99	85	72	72	61	53	50	47	45	43	42	42	38	37	36	34	32	31	31	30	30	30	30	30	30	30	30	30	30	30	30	30	30	30	30	30	30	30	30	30	28	26	26	26	24	22	22	22	22
[truncated: 792 more columns]
