# Supplementary material for: New Insights Into Biomphalysin Gene Family Diversification in the Vector Snail Biomphalaria glabrata
Source: Front Immunol. 2021 Apr 1;12:635131. doi: 10.3389/fimmu.2021.635131 (PMC8047071; doi:10.3389/fimmu.2021.635131)
Supplement: Supplementary file 13 [file Table_9.xlsx]

## Sheet: Table S9
Biomphalysin Tree (Figure 1)
Name	Accession number	Species name	Phylogenetic Class	Phylogenetic Family
Aerolysin	P09167	Aeromonas hydrophila	Gammaproteobacteria	Aeromonadaceae
Biomphalysin 1		Biomphalaria glabrata	Gastropoda	Planorbidae
Biomphalysin 2		Biomphalaria glabrata	Gastropoda	Planorbidae
Biomphalysin 3		Biomphalaria glabrata	Gastropoda	Planorbidae
Biomphalysin 4		Biomphalaria glabrata	Gastropoda	Planorbidae
Biomphalysin 5		Biomphalaria glabrata	Gastropoda	Planorbidae
Biomphalysin 6		Biomphalaria glabrata	Gastropoda	Planorbidae
Biomphalysin 7		Biomphalaria glabrata	Gastropoda	Planorbidae
Biomphalysin 8		Biomphalaria glabrata	Gastropoda	Planorbidae
Biomphalysin 9		Biomphalaria glabrata	Gastropoda	Planorbidae
Biomphalysin 10		Biomphalaria glabrata	Gastropoda	Planorbidae
Biomphalysin 11		Biomphalaria glabrata	Gastropoda	Planorbidae
Biomphalysin 12		Biomphalaria glabrata	Gastropoda	Planorbidae
Biomphalysin 13		Biomphalaria glabrata	Gastropoda	Planorbidae
Biomphalysin 14		Biomphalaria glabrata	Gastropoda	Planorbidae
Biomphalysin 15		Biomphalaria glabrata	Gastropoda	Planorbidae
Biomphalysin 16		Biomphalaria glabrata	Gastropoda	Planorbidae
Biomphalysin 17		Biomphalaria glabrata	Gastropoda	Planorbidae
Biomphalysin 18		Biomphalaria glabrata	Gastropoda	Planorbidae
Biomphalysin 19		Biomphalaria glabrata	Gastropoda	Planorbidae
Biomphalysin 20		Biomphalaria glabrata	Gastropoda	Planorbidae
Biomphalysin 21		Biomphalaria glabrata	Gastropoda	Planorbidae
Biomphalysin 22		Biomphalaria glabrata	Gastropoda	Planorbidae
Biomphalysin 23		Biomphalaria glabrata	Gastropoda	Planorbidae
Phylogenic analysis (Figure 2)
Name	GI number	Species name	Phylogenetic Class	Phylogenetic Family
Aplysia californica 1_gi|524914780	524914780	Aplysia californica	Gastropoda	Aplysiidae
Aplysia californica 2_gi|524873734	524873734	Aplysia californica	Gastropoda	Aplysiidae
Aplysia californica 3_gi|524877735	524877735	Aplysia californica	Gastropoda	Aplysiidae
Aplysia californica 4_gi|524898703	524898703	Aplysia californica	Gastropoda	Aplysiidae
Aplysia californica 5_gi|524878829	524878829	Aplysia californica	Gastropoda	Aplysiidae
Aplysia californica 6_gi|524900658	524900658	Aplysia californica	Gastropoda	Aplysiidae
Aplysia californica 7_gi|524883483	524883483	Aplysia californica	Gastropoda	Aplysiidae
Aplysia californica 8_gi|524884701	524884701	Aplysia californica	Gastropoda	Aplysiidae
Aplysia californica 9_gi|524914345	524914345	Aplysia californica	Gastropoda	Aplysiidae
Aplysia californica 10_gi|524877733	524877733	Aplysia californica	Gastropoda	Aplysiidae
Aplysia californica 11_gi|524881811	524881811	Aplysia californica	Gastropoda	Aplysiidae
Aplysia californica 12_gi|524894450	524894450	Aplysia californica	Gastropoda	Aplysiidae
Aplysia californica 13_gi|524878894	524878894	Aplysia californica	Gastropoda	Aplysiidae
Aplysia californica 14_gi|524885124	524885124	Aplysia californica	Gastropoda	Aplysiidae
Aplysia californica 15_gi|524891526	524891526	Aplysia californica	Gastropoda	Aplysiidae
Aplysia californica 16_gi|524865851	524865851	Aplysia californica	Gastropoda	Aplysiidae
Biomphalysin 1		Biomphalaria glabrata	Gastropoda	Planorbidae
Biomphalysin 2		Biomphalaria glabrata	Gastropoda	Planorbidae
Biomphalysin 3		Biomphalaria glabrata	Gastropoda	Planorbidae
Biomphalysin 4		Biomphalaria glabrata	Gastropoda	Planorbidae
Biomphalysin 5		Biomphalaria glabrata	Gastropoda	Planorbidae
Biomphalysin 6		Biomphalaria glabrata	Gastropoda	Planorbidae
Biomphalysin 7		Biomphalaria glabrata	Gastropoda	Planorbidae
Biomphalysin 8		Biomphalaria glabrata	Gastropoda	Planorbidae
Biomphalysin 9		Biomphalaria glabrata	Gastropoda	Planorbidae
Biomphalysin 10		Biomphalaria glabrata	Gastropoda	Planorbidae
Biomphalysin 11		Biomphalaria glabrata	Gastropoda	Planorbidae
Biomphalysin 12		Biomphalaria glabrata	Gastropoda	Planorbidae
Biomphalysin 13		Biomphalaria glabrata	Gastropoda	Planorbidae
Biomphalysin 14		Biomphalaria glabrata	Gastropoda	Planorbidae
Biomphalysin 15		Biomphalaria glabrata	Gastropoda	Planorbidae
Biomphalysin 16		Biomphalaria glabrata	Gastropoda	Planorbidae
Biomphalysin 17		Biomphalaria glabrata	Gastropoda	Planorbidae
Biomphalysin 18		Biomphalaria glabrata	Gastropoda	Planorbidae
Biomphalysin 19		Biomphalaria glabrata	Gastropoda	Planorbidae
Biomphalysin 20		Biomphalaria glabrata	Gastropoda	Planorbidae
Biomphalysin 21		Biomphalaria glabrata	Gastropoda	Planorbidae
Biomphalysin 22		Biomphalaria glabrata	Gastropoda	Planorbidae
Biomphalysin 23		Biomphalaria glabrata	Gastropoda	Planorbidae
Physella_acuta_AXH38019	AXH38019	Physella acuta	Gastropoda	Physidae
Physella_acuta_GHAL01024171	GHAL01024171	Physella acuta	Gastropoda	Physidae
Physella_acuta_GHAL01014770	GHAL01014770	Physella acuta	Gastropoda	Physidae
Physella_acuta_GHAL01026723	GHAL01026723	Physella acuta	Gastropoda	Physidae
Physella_acuta_GHAL01023720	GHAL01023720	Physella acuta	Gastropoda	Physidae
Physella_acuta_GHAL01025454	GHAL01025454	Physella acuta	Gastropoda	Physidae
Physella_acuta_GHAL01037902	GHAL01037902	Physella acuta	Gastropoda	Physidae
Physella_acuta_GHAL01021223	GHAL01021223	Physella acuta	Gastropoda	Physidae
Clione_limacina_GESV01276378	GESV01276378	Clione limacina	Gastropoda	Clionidae
Clione_limacina_GESV01081651	GESV01081651	Clione limacina	Gastropoda	Clionidae
Bradybaena_similaris_GHAD01345119	GHAD01345119	Bradybaena similaris	Gastropoda	Bradybaenidae
Bradybaena_similaris_GHAD01586862	GHAD01586862	Bradybaena similaris	Gastropoda	Bradybaenidae
Lymnaea_stagnalis_FX191450	FX191450	Lymnaea stagnalis	Gastropoda	Lymnaeidae
Arion_vulgaris_HACG01030319	HACG01030319	Arion vulgaris	Gastropoda	Arionidae
Nematostella vectensis 1_gi|156403083	156403083	Nematostella vectensis	Anthozoa	Edwardsiidae
Nematostella vectensis 2_gi|156373767	156373767	Nematostella vectensis	Anthozoa	Edwardsiidae
Nematostella vectensis 3_gi|156403081	156403081	Nematostella vectensis	Anthozoa	Edwardsiidae
Nematostella vectensis 5_gi|156363498	156363498	Nematostella vectensis	Anthozoa	Edwardsiidae
Nematostella vectensis 6_gi|156349328	156349328	Nematostella vectensis	Anthozoa	Edwardsiidae
Nematostella vectensis 7_gi|156357701	156357701	Nematostella vectensis	Anthozoa	Edwardsiidae
Nematostella vectensis 8_gi|156408898	156408898	Nematostella vectensis	Anthozoa	Edwardsiidae
Pocillopora_damicornis_XP_027039523	XP_027039523	Pocillopora damicornis	Anthozoa	Pocilloporidae
Pocillopora_damicornis_XP_027039539	XP_027039539	Pocillopora damicornis	Anthozoa	Pocilloporidae
Stylophora_pistillata_XP_022801526	XP_022801526	Stylophora pistillata	Anthozoa	Pocilloporidae
Stylophora_pistillata_XP_022801527	XP_022801527	Stylophora pistillata	Anthozoa	Pocilloporidae
Stylophora_pistillata_XP_022801544	XP_022801544	Stylophora pistillata	Anthozoa	Pocilloporidae
Stylophora_pistillata_XP_022801525	XP_022801525	Stylophora pistillata	Anthozoa	Pocilloporidae
Stylophora_pistillata_XP_022801524	XP_022801524	Stylophora pistillata	Anthozoa	Pocilloporidae
Acropora_millepora_XP_029192539	XP_029192539	Acropora millepora	Anthozoa	Acroporidae
Acropora_millepora_XP_029192537	XP_029192537	Acropora millepora	Anthozoa	Acroporidae
Acropora_digitifera_XP_015778634	XP_015778634	Acropora digitifera	Anthozoa	Acroporidae
Acropora_digitifera_XP_015778644	XP_015778644	Acropora digitifera	Anthozoa	Acroporidae
Orbicella_faveolata_XP_020615003	XP_020615003	Orbicella faveolata	Anthozoa	Merulinidae
Orbicella_faveolata_XP_020615002	XP_020615002	Orbicella faveolata	Anthozoa	Merulinidae
Actinia_tenebrosa_XP_031569136	XP_031569136	Actinia tenebrosa	Anthozoa	Actiniidae
Exaiptasia pallida_gi|999979673	999979673	Exaiptasia pallida	Anthozoa	Aiptasiidae
Aeromonas_hydrophila_P09167	P09167	Aeromonas hydrophila	Gammaproteobacteria	Aeromonadaceae
Aeromonas_enteropelogenes_P09166	P09166	Aeromonas enteropelogenes	Gammaproteobacteria	Aeromonadaceae
Aeromonas_sobria_Q06304	Q06304	Aeromonas sobria	Gammaproteobacteria	Aeromonadaceae
Aeromonas_salmonicida_Q08676	Q08676	Aeromonas salmonicida	Gammaproteobacteria	Aeromonadaceae
Saccharospirillum	WP_189608686	Saccharospirillum salsuginis	Gammaproteobacteria	Saccharospirillaceae
Bacterioplanes	WP_189388223	Bacterioplanes sanyensis	Gammaproteobacteria	Oceanospirillaceae
Clostridium_botulinum_WP_053290421	WP_053290421	Clostridium botulinum	Firmicutes	Clostridiaceae
Clostridium_septicum_BAC54146	BAC54146	Clostridium septicum	Firmicutes	Clostridiaceae
Clostridium	WP_012775909	Clostridium novyi	Firmicutes	Clostridiaceae
Hathewaya	WP_138211176	Hathewaya histolytica	Firmicutes	Clostridiaceae
