# Supplementary material for: New Insights Into Biomphalysin Gene Family Diversification in the Vector Snail Biomphalaria glabrata
Source: Front Immunol. 2021 Apr 1;12:635131. doi: 10.3389/fimmu.2021.635131 (PMC8047071; doi:10.3389/fimmu.2021.635131)
Supplement: Supplementary file 14 [file Table_10.xlsx]

## Sheet: Table S9
	Accession number of bacterial toxin used for GC% determination
	gi|156972381:2488989-2490461_Vibrio_harveyi_ATCC_BAA-1116_chromosome_I,_complete_sequence
	gi|33591275:3989107-3989787_Bordetella_pertussis_Tohama_I_chromosome,_complete_genome
	gi|145297124:c4193094-4191616_Aeromonas_salmonicida_subsp._salmonicida_A449,_complete_genome
	gi|754551021:c1028763-1027267_Vibrio_tubiashii_ATCC_19109_chromosome_2,_complete_sequence
	gi|412337338:1123296-1124021_Bordetella_bronchiseptica_253,_complete_genome
	gi|148841077|gb|EF450825.1| Aeromonas hydrophila strain NK aerolysin (aerA) gene, partial cds
	gi|187438559|gb|EU650663.1| Aeromonas hydrophila strain AH14 aerolysin gene, complete cds
	gi|330375238|gb|HQ425626.1| Aeromonas hydrophila clone Ah563 aerolysin (aerA) gene, complete cds
	gi|141875|gb|M16495.1|AEOHFPA A.hydrophila hole-forming preprotoxin aerolysin gene, complete cds
	gi|116042149|gb|EF034117.1| Aeromonas veronii strain MTCC 3249 aerolysin gene, complete cds
	gi|56126473|gb|AY823400.1| Clostridium perfringens strain C57-1 alpha toxin (plc) gene, complete cds
	S76079.1_Pyrobaculum_aerophilum_aerolysin_precursor,_mRNA,_complete_cds
	gi|409066|dbj|D17668.1|CLOALPTOX Clostridium septicum gene for alpha-toxin, complete cds
